# Supplementary material for: Genome-Wide Association of Histone H3 Lysine Nine Methylation with CHG DNA Methylation in Arabidopsis thaliana
Source: PLoS One. 2008 Sep 8;3(9):e3156. doi: 10.1371/journal.pone.0003156 (PMC2522283; doi:10.1371/journal.pone.0003156)
Supplement: Table S1 — Regions previously annotated as H3K9m2 methylated and their overlap with H3K9m2 methylation found in current study. (0.16 MB XLS) [file pone.0003156.s008.xls]

## Sheet: SupTable1
Table S1: Regions previously annotated as H3K9m2 methylated
and their overlap with H3K9m2 methylation found in current study.
List of individual sites previously found to be methylated by ChIP
chromosome	coordinate		name if available	overlap	citations
number	(start)	(end)	(from cited publication)	with H3K9m2?
				(1-yes, 0-no)
chr1	13960092	13960145	Ta2 (3'LTR)	1	1,2,3
chr1	14132693	14136763	Ta3	1	1,3
chr4	9483974	9488416	AtCOPIA4	1	4
chr3	15800235		(AtSN1 region)	1	4
chr4	13038100	1303900	FWA promoter region	1	5
chr3	14210903	14239480	45S rDNA	1	3
chr2	5946	10477	(primer region)	1	3
chr1	15527336	15527955	180 bp single repeat	1	2,3
chr4	1665250	1667020	CACTA-like	1	3
chr2	6889	6893	MULE (MudR-like transposon)	1	3
chr4	1600778	1602948	hypothetical	1	6
chr4	1628883	1629934	hypothetical, also has H3K4me	1	6
chr4	1641457	1642356	hypothetical	1	6
chr4	1642838	1646821	hypothetical	1	6
chr4	1667202	1668886	predicted protein unknown function	1	6
chr4	1670636	1673053	hypothetical	1	2,6
chr4	1673683	1679370	Cinful-like retrotransposon	1	3,6
chr4	1688256	1694028	Athila-like retrotransposon	1	6
chr4	1743789	1748330	retrotransposon	1	6
chr4	1790438	1792456	hypothetical	1	6
chr4	1813007	1815340	MuDR-like transposon	1	2,3,6
chr4	1828254	1829999	Athila-like retrotransposon	1	6
chr4	1836408	1837816	hypothetical	1	6
chr4	1879516	1881109	glucose-6-phosphate translocator	1	6
chr4	1920421	1925003	reverse transcriptase	1	6
chr4	1925650	1930394	hypothetical	1	6
chr4	1984437	1988843	MuDR-like transposon	1	6
chr4	2013695	2018326	Spm-like transposon	1	6
chr4	2045955	2048345	hypothetical protein	1	6
chr4	2064675	2068546	copia-like transposon	1	6
Note: only positive regions and positions that could be determined from published manuscripts are listed
List of tiles associated with H3K9me2 (from Turck et al, 2007 [7])
chr4
start	stop	overlap with
		H3K9m2?
		(1-yes, 0-no)
1604	3107	1
50205	51307	1
51296	51938	1
51924	52519	1
631425	632079	1
632059	632818	1
632948	633906	1
633859	634729	1
634715	635586	1
635566	636573	1
1016919	1017920	1
1018006	1018997	1
1018977	1019776	1
1019754	1020513	1
1020488	1021458	1
1090776	1091292	1
1097498	1098485	1
1098473	1099230	1
1099210	1100030	1
1268565	1269573	0
1448893	1449838	1
1450010	1450983	1
1450956	1451939	1
1451915	1452908	1
1453055	1454057	1
1454031	1455022	1
1455139	1456138	1
1456133	1457132	1
1457151	1458148	1
1458289	1459265	1
1459252	1460240	1
1460303	1461303	1
1461283	1462282	1
1462262	1463265	1
1566447	1567433	1
1612583	1613565	1
1613545	1614579	1
1617697	1618703	1
1618683	1619674	1
1619654	1620663	1
1620738	1621744	1
1621837	1622810	1
1622875	1623866	1
1624027	1625013	1
1630406	1631399	1
1631442	1632441	1
1632593	1633573	1
1633567	1634561	1
1643283	1644269	1
1644249	1645268	1
1645248	1646259	1
1664572	1665562	1
1665533	1666526	1
1666508	1667490	1
1667468	1668449	1
1668405	1669382	1
1669350	1670288	1
1670437	1671433	1
1671530	1672544	1
1672583	1673576	1
1673556	1674548	1
1674521	1675514	1
1675494	1676495	1
1676492	1677465	1
1677418	1678396	1
1678451	1679448	1
1679428	1680407	1
1680414	1681403	1
1681650	1682549	1
1682671	1683669	1
1683649	1684674	1
1684654	1685631	1
1685718	1686772	1
1686751	1687750	1
1687735	1688754	1
1688798	1689784	1
1689738	1690717	1
1690833	1691844	1
1691828	1692834	1
1692814	1693820	1
1693815	1694822	1
1694802	1695765	1
1695745	1696742	1
1696731	1697736	1
1697720	1698708	1
1698660	1699649	1
1741797	1742787	1
1742925	1743885	1
1743865	1744826	1
1744939	1745918	1
1745921	1746922	1
1746998	1747990	1
1748094	1749048	1
1751368	1752342	1
1752316	1753304	1
1753284	1754236	1
1754204	1755226	1
1761658	1762765	1
1762337	1763336	1
1762748	1763809	1
1763316	1764229	1
1764333	1765319	1
1765414	1766398	1
1766576	1767546	1
1785863	1786864	1
1786864	1787902	1
1787882	1788873	1
1788935	1789959	1
1789939	1790923	1
1790973	1791975	1
1793126	1794130	1
1794183	1795191	1
1795277	1796265	1
1796246	1797267	1
1797247	1798250	1
1798293	1799291	1
1799335	1800342	1
1800313	1801322	1
1801302	1802300	1
1802264	1803243	1
1803356	1804342	1
1804486	1805471	1
1805549	1806552	1
1806533	1807547	1
1807687	1808675	1
1808655	1809674	1
1809654	1810649	1
1810632	1811613	1
1811661	1812672	1
1812652	1813640	1
1813580	1813942	1
1813606	1814537	1
1814517	1815576	1
1815676	1816676	1
1816751	1817747	1
1817760	1818768	1
1818748	1819674	1
1819787	1820791	1
1820771	1821756	1
1821137	1822076	1
1823972	1824979	1
1825114	1826119	1
1826166	1827168	1
1827157	1828185	1
1828289	1829288	1
1829396	1830399	1
1830523	1831537	1
1831517	1832506	1
1832485	1833494	1
1833576	1834580	1
1834707	1835714	1
1835694	1836644	1
1836508	1836953	1
1836624	1837626	1
1837653	1838646	1
1838706	1839704	1
1839769	1840751	1
1840731	1841721	1
1841701	1842640	1
1842605	1843609	1
1843583	1844588	1
1844568	1845573	1
1845656	1846656	1
1846636	1847664	1
1850753	1851764	1
1855888	1856887	1
1857906	1858921	1
1858982	1859987	1
1891588	1892514	1
1892494	1893534	1
1893560	1894554	1
1894736	1895674	1
1895657	1896630	1
1896689	1897705	1
1897801	1898807	1
1899884	1900858	1
1900831	1901711	1
1902642	1903629	1
1903855	1904727	1
1904786	1905770	1
1905851	1906832	1
1906880	1907896	1
1907848	1908856	1
1908865	1909870	1
1909850	1910818	1
1910891	1911883	1
1911982	1912974	1
1913078	1914495	1
1914455	1915320	1
1915430	1916398	1
1916540	1917541	1
1917625	1918633	1
1918613	1919603	1
1919582	1920240	1
1919583	1920609	1
1920746	1921717	1
1921138	1922140	1
1921778	1922797	1
1922788	1923779	1
1924937	1925929	1
1926128	1927076	1
1927078	1928051	1
1928252	1929136	1
1929135	1930147	1
1930255	1931246	1
1943919	1944915	1
1944961	1945960	1
1945936	1946951	1
1947040	1948013	1
1948018	1949025	1
1949005	1950024	1
1950062	1951076	1
1951117	1952122	1
1952182	1953163	1
1953118	1954123	1
1954172	1955161	1
1955302	1956303	1
1968864	1969874	1
1969854	1970837	1
1970817	1971820	1
1971819	1972777	1
1977954	1978978	1
1978939	1979967	1
1979947	1980927	1
1980994	1981996	1
1982091	1983090	1
1983066	1984036	1
1984185	1985118	1
1985262	1986257	1
1986305	1987324	1
1987351	1988367	1
1988458	1989454	1
1989532	1990537	1
1989689	1990718	1
1990589	1991586	1
1996864	1997868	1
1997354	1998028	1
1997884	1998892	1
1999005	2000027	1
2000055	2001060	1
2001019	2002018	1
2002117	2003120	1
2003193	2004193	1
2004173	2005171	1
2005233	2006242	1
2006300	2007309	1
2007287	2008296	1
2008276	2009241	1
2009292	2010307	1
2010303	2011328	1
2011470	2012477	1
2013355	2014339	1
2014418	2015428	1
2015550	2016556	1
2016634	2017624	1
2017729	2018728	1
2018760	2019724	1
2018991	2019956	1
2041316	2042297	1
2042314	2043314	1
2043272	2044252	1
2044383	2045367	1
2045347	2046387	1
2046364	2047373	1
2047353	2048344	1
2048445	2049434	1
2056931	2057912	1
2058003	2058981	1
2058967	2059965	1
2061013	2062060	1
2062113	2063093	1
2063073	2064024	1
2064007	2065010	1
2064448	2065427	1
2065034	2066054	1
2066035	2067046	1
2067026	2067907	1
2067727	2068569	1
2067887	2068922	1
2068926	2069925	1
2069905	2070933	1
2070913	2071972	1
2089063	2090259	1
2090525	2091508	1
2091604	2092574	1
2092554	2093518	1
2093497	2094510	1
2107650	2108616	1
2108607	2109602	1
2137137	2138111	1
2138193	2139222	1
2139202	2140200	1
2140338	2141336	1
2141291	2142149	1
2142118	2143114	1
2143212	2144224	1
2145209	2146212	1
2149360	2150367	1
2151778	2152633	1
2152724	2153639	1
2153621	2154644	1
2154754	2155776	1
2155756	2156746	1
2156734	2157732	1
2157776	2158776	1
2158762	2159778	1
2159758	2160752	1
2160732	2161753	1
2161830	2162827	1
2162829	2163842	1
2171247	2172200	1
2172180	2173160	1
2173140	2174137	1
2173656	2174674	1
2195259	2196254	1
2196369	2197386	1
2197452	2198445	1
2198399	2199394	1
2199382	2200325	1
2200305	2201292	1
2201367	2202366	1
2202346	2203350	1
2203465	2204427	1
2206491	2207443	1
2207269	2208271	1
2207423	2208396	1
2208525	2209525	1
2209514	2210490	1
2210468	2211411	1
2211391	2212380	1
2212389	2213388	1
2213470	2214439	1
2236056	2237059	1
2237032	2237911	1
2245783	2246794	1
2246778	2247786	1
2247741	2248754	1
2248734	2249721	1
2249672	2250637	1
2251797	2252707	1
2252687	2253713	1
2253693	2254715	1
2254796	2255762	1
2255189	2256184	1
2270628	2271632	1
2271604	2272592	1
2272667	2273670	1
2273782	2274793	1
2274856	2275847	1
2275844	2276831	1
2276886	2277897	1
2280093	2281103	1
2281092	2282081	1
2282062	2283075	1
2283055	2284057	1
2284137	2285145	1
2285132	2286039	1
2286175	2287172	1
2287247	2288246	1
2294231	2295149	1
2295129	2296141	1
2297214	2298159	1
2298139	2299078	1
2299030	2299989	1
2302947	2303930	1
2303899	2304900	1
2304933	2305924	1
2306054	2307030	1
2307033	2308034	1
2344516	2345589	1
2354119	2355118	1
2355238	2355776	1
2357107	2357857	1
2357253	2358261	1
2358307	2359299	1
2359279	2360249	1
2360000	2360867	1
2360200	2361182	1
2361233	2362223	1
2362297	2363302	1
2363348	2364336	1
2364071	2364457	1
2364471	2365461	1
2365630	2366582	1
2442966	2443959	1
2443973	2444975	1
2596947	2597936	1
2597634	2598262	1
2597916	2598938	1
2598912	2599937	1
2599459	2599989	1
2599969	2600639	1
2600069	2601078	1
2601119	2602111	1
2602104	2603111	1
2603158	2604172	1
2604138	2605213	1
2642011	2643061	1
2642316	2643266	1
2643080	2644079	1
2644158	2645161	1
2645214	2646210	1
2646208	2647218	1
2647344	2648339	1
2648318	2649283	1
2696744	2697739	1
2697691	2698701	1
2698776	2699747	1
2699727	2700672	1
2700821	2701871	1
2702017	2703013	1
2703114	2704107	1
2704210	2705143	1
2705242	2706206	1
2706186	2707163	1
2707140	2708144	1
2708177	2709081	1
2709087	2710083	1
2710236	2711299	1
2711317	2712356	1
2712336	2713328	1
2713310	2714312	1
2783484	2784427	1
2784407	2785315	1
2785271	2786164	1
2786350	2786764	1
2786691	2787301	1
2787281	2788007	1
2787987	2788389	1
2788369	2789101	1
2794443	2795017	1
2795203	2795863	1
2795913	2796274	1
2809633	2809948	1
2810268	2810695	1
2810268	2811448	1
2812153	2812734	1
2812959	2813298	1
2818787	2819453	1
2819578	2820351	1
2822397	2823381	1
2823395	2824393	1
2824373	2825273	1
2828811	2829139	1
2829325	2830333	1
2830497	2831483	1
2831521	2832535	1
2832595	2833587	1
2833584	2834583	1
2834638	2835633	1
2835612	2836618	1
2836598	2837631	1
2837742	2838720	1
2838700	2839506	1
2839476	2840426	1
2840406	2841292	1
2841542	2842531	1
2844698	2845699	1
2845659	2846654	1
2846634	2847600	1
2847753	2848736	1
2848796	2849792	1
2849811	2850163	1
2850191	2851141	1
2851270	2852259	1
2852238	2853216	1
2853196	2854195	1
2854175	2855175	1
2855277	2856242	1
2856342	2857347	1
2857327	2858325	1
2858443	2859403	1
2859383	2860376	1
2860464	2861456	1
2861434	2862361	1
2862342	2862984	1
2862964	2863728	1
2863684	2864645	1
2864780	2865789	1
2865870	2866894	1
2866891	2867752	1
2867732	2868737	1
2868866	2869864	1
2869899	2870909	1
2871037	2872039	1
2872081	2873077	1
2873197	2874241	1
2874337	2875315	1
2875352	2876382	1
2878456	2879451	1
2879529	2880504	1
2880548	2881557	1
2881537	2882669	1
2882620	2883651	1
2883640	2884620	1
2884640	2885615	1
2885894	2886327	1
2886530	2887514	1
2887500	2888353	1
2888322	2889269	1
2889249	2890291	1
2890288	2891300	1
2891320	2892330	1
2892326	2893335	1
2893443	2894454	1
2894499	2895502	1
2895580	2896293	1
2896327	2897319	1
2897914	2898452	1
2898456	2899493	1
2899600	2900277	1
2900271	2900839	1
2900983	2901297	1
2901392	2902331	1
2902311	2903291	1
2903317	2903631	1
2910872	2911858	1
2911838	2912858	1
2912938	2913928	1
2913930	2914930	1
2914923	2915967	1
2916068	2917076	1
2917056	2918014	1
2918133	2919118	1
2919204	2965358	1
2919204	2965358	1
2965135	2966036	1
2965797	2968441	1
2965797	2968441	1
2965797	2968441	1
2968034	2969051	1
2970147	2971148	1
2971258	2972246	1
2972407	2973401	1
2973456	2974456	1
2974485	2975459	1
2976974	2981815	1
2976974	2981815	1
2976974	2981815	1
2981921	2982269	1
2995571	2996457	1
2996411	2997385	1
2997456	2997767	1
2997982	2998975	1
2999646	3000546	1
3000509	3001481	1
3001588	3002386	1
3002366	3003215	1
3003303	3004294	1
3004347	3005338	1
3005434	3006461	1
3024499	3025515	1
3024923	3030163	1
3024923	3030163	1
3033837	3034817	1
3033905	3036065	1
3033905	3036065	1
3035844	3036842	1
3036905	3037925	1
3037970	3038960	1
3038498	3047743	1
3038498	3047743	1
3048007	3049027	1
3049016	3049993	1
3054431	3055414	1
3055387	3056380	1
3055861	3056871	1
3056890	3057867	1
3061545	3062491	1
3062552	3063536	1
3063526	3064497	1
3064463	3065412	1
3065502	3066539	1
3066515	3067426	1
3067385	3068377	1
3068357	3069319	1
3069290	3070289	1
3070244	3071231	1
3071273	3072270	1
3072324	3072651	1
3072724	3073725	1
3073721	3074683	1
3074663	3075659	1
3075688	3076702	1
3076824	3077817	1
3077912	3078906	1
3078886	3079887	1
3079878	3080882	1
3080884	3081900	1
3081881	3082891	1
3082904	3083958	1
3083923	3084840	1
3084820	3085840	1
3085907	3086928	1
3086974	3087884	1
3087864	3088861	1
3088969	3089972	1
3090062	3091058	1
3091038	3092036	1
3092117	3093115	1
3093095	3093883	1
3093859	3094849	1
3094880	3095879	1
3095859	3096862	1
3096984	3098000	1
3098053	3099046	1
3099126	3100102	1
3101088	3102100	1
3102080	3103092	1
3103191	3104171	1
3104327	3105346	1
3105468	3106514	1
3106487	3107479	1
3107466	3108482	1
3108462	3109467	1
3109447	3110437	1
3110417	3111410	1
3111382	3112375	1
3112355	3114406	1
3113974	3115662	1
3115839	3116164	1
3116574	3117547	1
3117508	3118082	1
3118195	3119200	1
3120213	3120528	1
3120431	3121418	1
3121398	3122385	1
3122523	3123091	1
3123112	3123412	1
3125345	3126251	1
3126233	3127240	1
3127211	3128079	1
3128044	3129014	1
3129109	3130025	1
3130154	3130595	1
3134023	3135023	1
3135168	3136172	1
3136570	3137557	1
3137591	3139793	1
3139882	3140859	1
3140839	3141219	1
3141199	3142186	1
3142440	3142955	1
3143087	3144083	1
3144520	3145484	1
3144520	3146875	1
3147908	3148884	1
3149041	3150034	1
3150018	3151003	1
3151100	3152143	1
3152208	3153183	1
3153189	3154233	1
3154300	3155318	1
3155434	3156423	1
3156394	3157362	1
3157342	3158318	1
3158408	3159401	1
3159513	3160513	1
3160503	3161497	1
3161535	3162573	1
3162652	3163618	1
3163672	3164641	1
3164630	3165641	1
3165626	3166692	1
3166808	3167800	1
3167764	3168782	1
3168799	3169793	1
3169755	3170766	1
3170744	3171839	1
3171818	3172786	1
3172855	3173840	1
3174003	3174990	1
3175146	3176164	1
3176236	3177275	1
3177328	3178300	1
3178379	3179391	1
3179475	3180443	1
3180499	3181511	1
3181573	3182573	1
3182550	3183551	1
3183612	3184595	1
3184575	3185546	1
3185526	3186521	1
3186600	3187578	1
3187558	3188541	1
3188517	3189502	1
3189452	3190434	1
3190414	3191384	1
3191478	3192457	1
3192555	3193532	1
3193628	3194618	1
3194776	3195770	1
3196024	3196337	1
3196433	3197086	1
3197148	3197498	1
3197148	3198330	1
3198474	3198774	1
3198833	3199141	1
3199213	3200168	1
3200151	3200950	1
3201105	3201431	1
3201457	3202501	1
3202492	3203329	1
3203589	3203905	1
3204029	3205074	1
3212777	3214196	1
3214221	3214979	1
3215021	3215357	1
3215021	3216184	1
3216416	3217463	1
3217553	3217864	1
3218123	3218994	1
3219087	3219496	1
3219087	3220361	1
3220525	3221504	1
3221561	3222543	1
3222523	3223547	1
3223529	3224483	1
3226216	3226598	1
3226983	3227282	1
3227250	3228323	1
3228393	3228790	1
3228889	3229923	1
3229943	3230665	1
3230678	3231204	1
3231183	3231483	1
3231598	3231957	1
3232122	3233172	1
3233234	3233604	1
3233234	3234420	1
3237446	3238419	1
3238394	3238876	1
3238998	3239436	1
3239525	3240469	1
3240460	3241225	1
3241212	3242266	1
3242788	3243109	1
3243199	3243498	1
3244192	3245118	1
3245099	3246122	1
3247822	3248807	1
3248894	3249859	1
3250120	3250466	1
3250120	3251262	1
3251386	3252037	1
3252079	3253322	1
3253481	3254481	1
3254529	3255330	1
3256996	3257394	1
3257477	3257801	1
3258022	3258995	1
3259136	3260138	1
3260183	3261153	1
3261127	3262088	1
3262271	3263229	1
3263209	3264212	1
3264215	3265230	1
3265277	3266262	1
3266242	3267341	1
3267477	3268475	1
3268463	3269447	1
3269554	3270571	1
3270599	3271592	1
3271572	3272594	1
3272627	3273630	1
3273637	3274649	1
3274772	3275768	1
3275732	3276035	1
3275987	3276998	1
3277072	3278071	1
3278058	3279056	1
3279051	3280068	1
3280163	3281146	1
3281288	3282296	1
3282326	3283305	1
3283288	3284256	1
3284236	3285193	1
3285179	3286199	1
3286292	3287285	1
3287375	3288375	1
3288390	3289395	1
3289454	3290481	1
3290461	3291507	1
3291503	3292497	1
3294540	3295539	1
3295524	3296247	1
3296501	3297498	1
3297411	3297729	1
3297708	3298414	1
3298594	3299597	1
3302426	3303420	1
3303526	3304516	1
3303526	3305948	1
3305912	3306212	1
3309045	3310175	1
3310249	3311249	1
3311234	3312241	1
3312221	3312558	1
3312533	3313542	1
3313656	3314653	1
3313656	3316006	1
3317790	3318788	1
3318924	3319903	1
3319947	3320931	1
3320911	3321924	1
3321915	3322905	1
3323071	3324014	1
3326109	3327116	1
3327097	3328068	1
3328155	3329125	1
3329286	3330266	1
3332089	3332388	1
3332500	3333529	1
3333651	3334642	1
3335715	3336676	1
3336807	3337799	1
3337760	3338493	1
3338473	3339472	1
3339452	3340445	1
3340451	3341450	1
3341515	3342492	1
3342685	3343702	1
3344383	3345394	1
3345390	3346405	1
3346559	3347552	1
3347695	3348651	1
3348631	3349654	1
3349876	3350900	1
3350880	3351855	1
3351835	3352839	1
3352832	3353856	1
3353836	3354829	1
3361321	3363625	1
3367228	3367626	1
3367728	3368728	1
3368740	3369280	1
3369326	3369625	1
3369766	3370138	1
3370432	3370739	1
3370777	3371181	1
3371289	3371619	1
3371882	3372254	1
3373539	3374538	1
3374643	3375621	1
3375718	3376721	1
3376807	3377810	1
3378856	3379858	1
3379980	3380975	1
3380959	3381953	1
3382086	3383085	1
3383176	3384178	1
3384158	3385161	1
3385258	3386257	1
3386354	3387353	1
3387445	3388462	1
3388474	3389481	1
3389461	3390106	1
3390059	3391062	1
3391119	3392131	1
3392177	3393203	1
3393261	3394257	1
3394294	3395293	1
3395407	3396404	1
3396411	3397398	1
3397429	3398436	1
3398542	3399536	1
3399627	3400617	1
3400740	3401680	1
3401814	3402842	1
3402878	3403872	1
3403852	3404918	1
3404906	3405761	1
3405918	3406238	1
3406258	3407215	1
3407419	3408399	1
3408378	3408762	1
3408939	3409926	1
3409986	3410995	1
3410976	3411311	1
3411297	3412283	1
3412361	3413327	1
3413271	3413571	1
3413628	3414612	1
3415545	3416386	1
3416366	3417356	1
3417481	3418421	1
3418516	3419491	1
3419541	3420529	1
3422553	3422939	1
3423185	3423530	1
3423642	3424553	1
3425460	3426345	1
3426461	3427506	1
3426461	3428279	1
3431363	3432357	1
3432500	3433496	1
3439572	3440293	1
3440273	3441273	1
3441300	3442293	1
3442398	3443406	1
3443509	3444554	1
3444562	3445567	1
3445547	3446558	1
3446538	3447532	1
3447670	3448671	1
3448663	3449689	1
3449799	3450767	1
3450747	3451598	1
3451643	3454004	1
3454062	3455063	1
3455043	3456078	1
3456058	3457057	1
3457086	3458087	1
3458073	3459070	1
3459201	3460186	1
3460166	3461146	1
3461126	3462139	1
3462119	3462895	1
3462849	3463843	1
3463850	3464831	1
3464984	3465967	1
3466081	3467026	1
3467013	3468026	1
3468017	3469017	1
3469161	3470162	1
3470187	3471196	1
3471287	3472303	1
3472423	3473441	1
3473421	3473839	1
3474047	3475043	1
3474995	3475697	1
3475789	3476127	1
3476307	3477276	1
3477400	3478420	1
3479329	3480305	1
3480395	3481430	1
3481572	3482577	1
3482559	3483570	1
3483550	3484579	1
3484559	3485581	1
3485561	3486576	1
3486556	3487559	1
3487715	3488689	1
3488704	3489701	1
3489730	3490731	1
3490711	3491808	1
3491782	3492794	1
3492777	3493759	1
3493789	3494766	1
3494746	3495761	1
3495773	3496773	1
3496753	3497755	1
3497803	3498807	1
3498930	3499924	1
3500077	3500651	1
3501059	3501683	1
3501769	3502772	1
3502980	3503975	1
3504645	3505652	1
3506681	3507662	1
3507725	3508227	1
3508179	3509170	1
3509165	3510173	1
3510153	3511180	1
3510153	3512493	1
3515679	3516683	1
3516962	3517935	1
3517958	3518958	1
3518925	3519239	1
3519197	3520166	1
3520345	3521348	1
3525936	3526800	1
3526770	3527766	1
3527752	3528078	1
3528046	3529045	1
3529143	3530122	1
3532027	3532999	1
3532985	3533651	1
3533635	3534570	1
3536832	3537818	1
3537821	3538821	1
3538980	3539937	1
3540091	3541051	1
3541037	3542055	1
3542041	3543034	1
3543014	3544002	1
3544016	3545020	1
3545062	3546064	1
3546080	3547006	1
3546986	3547994	1
3548107	3549073	1
3549147	3550122	1
3550101	3551084	1
3551228	3552217	1
3552301	3553289	1
3553348	3554352	1
3554437	3555401	1
3555380	3556319	1
3556281	3557270	1
3557348	3558340	1
3558426	3559435	1
3559415	3560374	1
3560369	3561378	1
3561358	3562345	1
3562479	3563492	1
3563541	3564539	1
3564639	3565604	1
3565588	3566585	1
3567325	3568288	1
3568465	3569462	1
3569442	3570432	1
3570587	3571582	1
3571724	3572717	1
3572812	3573802	1
3573920	3574919	1
3574926	3575926	1
3575931	3576943	1
3576954	3577954	1
3577934	3578964	1
3578976	3579958	1
3580022	3581052	1
3581169	3582166	1
3582158	3583121	1
3583298	3584288	1
3584256	3585256	1
3585380	3586364	1
3586344	3587354	1
3587340	3588354	1
3588382	3589378	1
3589358	3590433	1
3590441	3591429	1
3591523	3592526	1
3592621	3593608	1
3593588	3594581	1
3594724	3595720	1
3595723	3596694	1
3596703	3597700	1
3597946	3598957	1
3598942	3599625	1
3599825	3600617	1
3600794	3601763	1
3601753	3602413	1
3602419	3603437	1
3603800	3604820	1
3604950	3605947	1
3605927	3606919	1
3606961	3607974	1
3608070	3609078	1
3609178	3610169	1
3610271	3611279	1
3611259	3612260	1
3612378	3613355	1
3613477	3614415	1
3614472	3615543	1
3615790	3616794	1
3616918	3617888	1
3617929	3618966	1
3618964	3619995	1
3620115	3621110	1
3621211	3622209	1
3622181	3623175	1
3623168	3624150	1
3624205	3625218	1
3625306	3626287	1
3626265	3627188	1
3627168	3628153	1
3628304	3629278	1
3629279	3630313	1
3630423	3631453	1
3631566	3632559	1
3632620	3633621	1
3633673	3634683	1
3634662	3635655	1
3635637	3636651	1
3636750	3637741	1
3636750	3639085	1
3639178	3640185	1
3640165	3641124	1
3641093	3641399	1
3641351	3642347	1
3642478	3643464	1
3643507	3644509	1
3644788	3645736	1
3645716	3646701	1
3646708	3647088	1
3647068	3648054	1
3648250	3649268	1
3649248	3650259	1
3650411	3651371	1
3651443	3652414	1
3652394	3653400	1
3653380	3653959	1
3653987	3654991	1
3657221	3658223	1
3660330	3661321	1
3661273	3661970	1
3661950	3662963	1
3672693	3673392	1
3673343	3674361	1
3674545	3675540	1
3675503	3675811	1
3676069	3677054	1
3677034	3678036	1
3678083	3679104	1
3679056	3680091	1
3680071	3681070	1
3681199	3682209	1
3682198	3683226	1
3684374	3685295	1
3685260	3686260	1
3686247	3687264	1
3687366	3688371	1
3688372	3689382	1
3689394	3690147	1
3690113	3691072	1
3691226	3692242	1
3692266	3693257	1
3693242	3694246	1
3694241	3695227	1
3695309	3696303	1
3696283	3697274	1
3697254	3698265	1
3698333	3699328	1
3699409	3700457	1
3700539	3701518	1
3701636	3702626	1
3702722	3703739	1
3703917	3704390	1
3704589	3705355	1
3705414	3706075	1
3706180	3706582	1
3706659	3707666	1
3707624	3708088	1
3708039	3709047	1
3709287	3709634	1
3709640	3710175	1
3710271	3711242	1
3711219	3712257	1
3712303	3712892	1
3712964	3713973	1
3713964	3714368	1
3714348	3715347	1
3715551	3716160	1
3716378	3716696	1
3716758	3717762	1
3717741	3718766	1
3718746	3719055	1
3719032	3720053	1
3726032	3727976	1
3727928	3728227	1
3728378	3729434	1
3729558	3730094	1
3733493	3734483	1
3735427	3736424	1
3736568	3737566	1
3737615	3738664	1
3738781	3739764	1
3739818	3740815	1
3740795	3741794	1
3741773	3742494	1
3742451	3743461	1
3743553	3744536	1
3744625	3745624	1
3745711	3746702	1
3746860	3747867	1
3747847	3748875	1
3748855	3749869	1
3749981	3750996	1
3751181	3752188	1
3752177	3753135	1
3753223	3754233	1
3754150	3754477	1
3754508	3755507	1
3755466	3756554	1
3765758	3767756	1
3775604	3776575	1
3776631	3777619	1
3777616	3778617	1
3778596	3779001	1
3778980	3779971	1
3780058	3781047	1
3781001	3781428	1
3781491	3781790	1
3781992	3783015	1
3783038	3783353	1
3783337	3783654	1
3783642	3783972	1
3784140	3785140	1
3785129	3786109	1
3786259	3787249	1
3787221	3787629	1
3787641	3788638	1
3788765	3789774	1
3789816	3790818	1
3790991	3791291	1
3791383	3792358	1
3792339	3793446	1
3793426	3794421	1
3794634	3795561	1
3796535	3797496	1
3797481	3798470	1
3798450	3799450	1
3799666	3799991	1
3800078	3800733	1
3800753	3801093	1
3806452	3807455	1
3809669	3810004	1
3812077	3812381	1
3812077	3813266	1
3813397	3813885	1
3814111	3814697	1
3814111	3815708	1
3815787	3816805	1
3817874	3818847	1
3818967	3819279	1
3819352	3820306	1
3820285	3821304	1
3821333	3822327	1
3826138	3827139	1
3827191	3828189	1
3828274	3829239	1
3829396	3830423	1
3830473	3830804	1
3830812	3831804	1
3831829	3832866	1
3832846	3833272	1
3833254	3834260	1
3833254	3835813	1
3835821	3836410	1
3836403	3837418	1
3837714	3838036	1
3838178	3839179	1
3839281	3840320	1
3840300	3841310	1
3841484	3842457	1
3842437	3843410	1
3843390	3844396	1
3844511	3845502	1
3845409	3845732	1
3845649	3846652	1
3846782	3847778	1
3847910	3848929	1
3848974	3850009	1
3850074	3851079	1
3851073	3852030	1
3852250	3853250	1
3856674	3856978	1
3857174	3858181	1
3858602	3859625	1
3859698	3860720	1
3860833	3861771	1
3861731	3862702	1
3862685	3863711	1
3863779	3864794	1
3864774	3865765	1
3865756	3866776	1
3866909	3867918	1
3867898	3868377	1
3868357	3869356	1
3869505	3870498	1
3870627	3871623	1
3871603	3872615	1
3872703	3873697	1
3873833	3874826	1
3874928	3875897	1
3875963	3876960	1
3877066	3878090	1
3878331	3878780	1
3878791	3879128	1
3879764	3881253	1
3881640	3882640	1
3882618	3883609	1
3883562	3884297	1
3884285	3885281	1
3889463	3890453	1
3890849	3891815	1
3902257	3903203	1
3903184	3904150	1
3904215	3905205	1
3905131	3905458	1
3905401	3906363	1
3906532	3907527	1
3908627	3909206	1
3917320	3918315	1
3918269	3919275	1
3919418	3920399	1
3920476	3921010	1
3921201	3921933	1
3922015	3922663	1
3922666	3923356	1
3923431	3923971	1
3924043	3924513	1
3924591	3925547	1
3925658	3926025	1
3926138	3927127	1
3927385	3928377	1
3933472	3934445	1
3934702	3935723	1
3940709	3941709	1
3941673	3942672	1
3942770	3943769	1
3943886	3944891	1
3944901	3945889	1
3946002	3947012	1
3946992	3947981	1
3947935	3948675	1
3948655	3949683	1
3949792	3950761	1
3950756	3951763	1
3957033	3958067	1
3958205	3959213	1
3959193	3959704	1
3959662	3960662	1
3960702	3961707	1
3961755	3962364	1
3962405	3963410	1
3963390	3964401	1
3964551	3965541	1
3965521	3966497	1
3965705	3987763	1
3965705	3987763	1
3987248	3988260	1
3988409	3989391	1
3989529	3990528	1
3991449	3992434	1
3992400	3992778	1
3992763	3993753	1
3993803	3994800	1
3994780	3995758	1
3995738	3996727	1
3996710	3997734	1
3997817	3998743	1
3997984	4011692	1
3997984	4011692	1
3997984	4011692	1
4011317	4012321	1
4012333	4013379	1
4013372	4014367	1
4014360	4015318	1
4015313	4016304	1
4016350	4017324	1
4017407	4018421	1
4018521	4019582	1
4019562	4020552	1
4020650	4021649	1
4021666	4021966	1
4022093	4023081	1
4023125	4024099	1
4024066	4025021	1
4025009	4026057	1
4026037	4027033	1
4027132	4028117	1
4028177	4029162	1
4029142	4030117	1
4030097	4031083	1
4031168	4032140	1
4032136	4033155	1
4033135	4034130	1
4034240	4035230	1
4035209	4036182	1
4036197	4037207	1
4037306	4038313	1
4038314	4039312	1
4039463	4040461	1
4040443	4041452	1
4041545	4042543	1
4042675	4043679	1
4043754	4044718	1
4044689	4045623	1
4045611	4046630	1
4046610	4047063	1
4047117	4048008	1
4047987	4048985	1
4048964	4049918	1
4049896	4050894	1
4050975	4051974	1
4052025	4053039	1
4053027	4054039	1
4054036	4054990	1
4054953	4055938	1
4055919	4056784	1
4056764	4057717	1
4057821	4058750	1
4058930	4059863	1
4059924	4060665	1
4060875	4061780	1
4061839	4062721	1
4062750	4063812	1
4063792	4064698	1
4064678	4065719	1
4065705	4066604	1
4066811	4067797	1
4067784	4068743	1
4094065	4095060	1
4094947	4095920	1
4095101	4096181	1
4097364	4098133	1
4097364	4098354	1
4098084	4098882	1
4098335	4099327	1
4098873	4099878	1
4099307	4100292	1
4100022	4101027	1
4100323	4101317	1
4101032	4102031	1
4101679	4102672	1
4101986	4102986	1
4102725	4103762	1
4102966	4103962	1
4109615	4110625	1
4109911	4110934	1
4110671	4111676	1
4111043	4112031	1
4111723	4112763	1
4112156	4113168	1
4112725	4113682	1
4113147	4114155	1
4113656	4114746	1
4114726	4115715	1
4115796	4116810	1
4116905	4117918	1
4117948	4118926	1
4118906	4119879	1
4119992	4120955	1
4123009	4124061	1
4124041	4125030	1
4125027	4125848	1
4125825	4126455	1
4126435	4127435	1
4129979	4130915	1
4132768	4133689	1
4133680	4134667	1
4134711	4135667	1
4135619	4136217	1
4136195	4136819	1
4136797	4137738	1
4137704	4138668	1
4138781	4139770	1
4139750	4140717	1
4140715	4141698	1
4141678	4142677	1
4148549	4149534	1
4149527	4150529	1
4150509	4151486	1
4152467	4153509	1
4153495	4154555	1
4154537	4155476	1
4155625	4156641	1
4156749	4157732	1
4157810	4158809	1
4158955	4159946	1
4159898	4160876	1
4160831	4161826	1
4161806	4162799	1
4165398	4166376	1
4168419	4168912	1
4168988	4169548	1
4169547	4170664	1
4171636	4172485	1
4172460	4173400	1
4173446	4173790	1
4173962	4174913	1
4174995	4176013	1
4175993	4176945	1
4177089	4178053	1
4178033	4179022	1
4179152	4180151	1
4180281	4181261	1
4181404	4182387	1
4182364	4183352	1
4183324	4184416	1
4184393	4185393	1
4185375	4186363	1
4186343	4187354	1
4187334	4188329	1
4188334	4189338	1
4189318	4190354	1
4190371	4191371	1
4191324	4192298	1
4192307	4193063	1
4193288	4193721	1
4193288	4195428	1
4195408	4195720	1
4208225	4209211	1
4209191	4210083	1
4210063	4210600	1
4210627	4211600	1
4211580	4212588	1
4212599	4213011	1
4213081	4214008	1
4213987	4214975	1
4214950	4215676	1
4215671	4216374	1
4216354	4217289	1
4217498	4217909	1
4217888	4218890	1
4218915	4219827	1
4232388	4233363	1
4233524	4234557	1
4234648	4235647	1
4235772	4236791	1
4236771	4237588	1
4238379	4239364	1
4239421	4240435	1
4240522	4241485	1
4241630	4242633	1
4242613	4243620	1
4243660	4244146	1
4244143	4244788	1
4244742	4245830	1
4245857	4246858	1
4246837	4247697	1
4247701	4248625	1
4248579	4249581	1
4249797	4250531	1
4250490	4251267	1
4251532	4252506	1
4252587	4253609	1
4253803	4254733	1
4254874	4255873	1
4255863	4256806	1
4256789	4257821	1
4257783	4258783	1
4258794	4259778	1
4259772	4260783	1
4260900	4261909	1
4262074	4262635	1
4262733	4263118	1
4263280	4263590	1
4263748	4264323	1
4264318	4265233	1
4265350	4265649	1
4265789	4266445	1
4267923	4268951	1
4269124	4269508	1
4269502	4270500	1
4270615	4271616	1
4271676	4272725	1
4272705	4273704	1
4273725	4274712	1
4274811	4275801	1
4275820	4276807	1
4276844	4277822	1
4277807	4278826	1
4278953	4279959	1
4279939	4280933	1
4280937	4281967	1
4281947	4282892	1
4283048	4284038	1
4284156	4285157	1
4285203	4286206	1
4286265	4287287	1
4287267	4288286	1
4288272	4289289	1
4289385	4290379	1
4290476	4291455	1
4291486	4292475	1
4294462	4295419	1
4295385	4296353	1
4296332	4297319	1
4297366	4298379	1
4298359	4299401	1
4299381	4300365	1
4300367	4301378	1
4301330	4302500	1
4302475	4303555	1
4303533	4304550	1
4304608	4305584	1
4305640	4306582	1
4306549	4307508	1
4309729	4310304	1
4310591	4311145	1
4317087	4318082	1
4318045	4318886	1
4318940	4319799	1
4319766	4320766	1
4320888	4321915	1
4321983	4323004	1
4323064	4324063	1
4324102	4325143	1
4325177	4326227	1
4326207	4326933	1
4326889	4327697	1
4327657	4328210	1
4328168	4329167	1
4329264	4330330	1
4330317	4331306	1
4331286	4332274	1
4332295	4333177	1
4333188	4333493	1
4335925	4336815	1
4336795	4337799	1
4337762	4338788	1
4338974	4339909	1
4339884	4340991	1
4340975	4342053	1
4342033	4343088	1
4343156	4344142	1
4344097	4345102	1
4345056	4346049	1
4347687	4348693	1
4348670	4349627	1
4349717	4350712	1
4350693	4351671	1
4351702	4352692	1
4352672	4353667	1
4355725	4356733	1
4356840	4357852	1
4357915	4358903	1
4358968	4359919	1
4359899	4360882	1
4360932	4361930	1
4362052	4363048	1
4363144	4364135	1
4364115	4365130	1
4365098	4366085	1
4366169	4367131	1
4367260	4368254	1
4368276	4369245	1
4370363	4371369	1
4371349	4371920	1
4371907	4372498	1
4372478	4373563	1
4375199	4376103	1
4377057	4378026	1
4378201	4379128	1
4379209	4380232	1
4380275	4381251	1
4381222	4382196	1
4382243	4383235	1
4383351	4384346	1
4384326	4385320	1
4385300	4386302	1
4386297	4387303	1
4387352	4388320	1
4388423	4389434	1
4389414	4390400	1
4390440	4391453	1
4391449	4392349	1
4392329	4393328	1
4393311	4394285	1
4394270	4395266	1
4395228	4396209	1
4395228	4397465	1
4397445	4398112	1
4398825	4399475	1
4399630	4400645	1
4400786	4401752	1
4401730	4402678	1
4402658	4403463	1
4403443	4404196	1
4404156	4405156	1
4405136	4406125	1
4406248	4406623	1
4406741	4407778	1
4407764	4408735	1
4408846	4409808	1
4409950	4410950	1
4410998	4411975	1
4411952	4412943	1
4413089	4414084	1
4414177	4415197	1
4415177	4416135	1
4416115	4417108	1
4417228	4418233	1
4418213	4419221	1
4419365	4420369	1
4420349	4421348	1
4421431	4422420	1
4422542	4423536	1
4423507	4424516	1
4424496	4425491	1
4425495	4426504	1
4426523	4427503	1
4427454	4428453	1
4428590	4429577	1
4429681	4430717	1
4430837	4431823	1
4431810	4432888	1
4432838	4433864	1
4433851	4434840	1
4434972	4435978	1
4435958	4436949	1
4436989	4437986	1
4437958	4438953	1
4438937	4439940	1
4439987	4440999	1
4441129	4442131	1
4442153	4443174	1
4443154	4444170	1
4444166	4445182	1
4445258	4446275	1
4446255	4447253	1
4447390	4448389	1
4449388	4450378	1
4450358	4451360	1
4451458	4452447	1
4452586	4453593	1
4453573	4454622	1
4454586	4455585	1
4455670	4456654	1
4456734	4457730	1
4459745	4460736	1
4460716	4461693	1
4461649	4462647	1
4462796	4463795	1
4466677	4467672	1
4467652	4468640	1
4468620	4469621	1
4469601	4470597	1
4470577	4471455	1
4471435	4472446	1
4472511	4473532	1
4473725	4474663	1
4474712	4475709	1
4475862	4476853	1
4476973	4477956	1
4477936	4478938	1
4478904	4479913	1
4479893	4480885	1
4482790	4483754	1
4485668	4486654	1
4486757	4487747	1
4487848	4488863	1
4488872	4489904	1
4489884	4490850	1
4490830	4491853	1
4491836	4492834	1
4492963	4493991	1
4493971	4494947	1
4495103	4496055	1
4497299	4498221	1
4498188	4499195	1
4499193	4500183	1
4501003	4502000	1
4502146	4503162	1
4504291	4504662	1
4504730	4505734	1
4505685	4506663	1
4506634	4507627	1
4507714	4508682	1
4508662	4509641	1
4509619	4510606	1
4510586	4511618	1
4511747	4512753	1
4512734	4513776	1
4513760	4514816	1
4514796	4515812	1
4515792	4516793	1
4516764	4517811	1
4517791	4518765	1
4518750	4519749	1
4519864	4520868	1
4520848	4521885	1
4521864	4522969	1
4522934	4523912	1
4523978	4524975	1
4524949	4525951	1
4526004	4527012	1
4527153	4528153	1
4528160	4529157	1
4529150	4530158	1
4530227	4531211	1
4531368	4532384	1
4532364	4533345	1
4533340	4534362	1
4534413	4535396	1
4535375	4536378	1
4536419	4537441	1
4537510	4538496	1
4538481	4539472	1
4539573	4540588	1
4540558	4541641	1
4541921	4542927	1
4542907	4543673	1
4543653	4544284	1
4544264	4544618	1
4544743	4545379	1
4545442	4546251	1
4546829	4547435	1
4547415	4548156	1
4550819	4551854	1
4551914	4552946	1
4553061	4554052	1
4554058	4555044	1
4555210	4556185	1
4556218	4557225	1
4557381	4558365	1
4558515	4559491	1
4559471	4560485	1
4560609	4561586	1
4561566	4562578	1
4562589	4563597	1
4563630	4564625	1
4564616	4565592	1
4565716	4566703	1
4566752	4567777	1
4567757	4568800	1
4568780	4569786	1
4569750	4570620	1
4570581	4571388	1
4571362	4572354	1
4572334	4573381	1
4573378	4574267	1
4574527	4575489	1
4575525	4576525	1
4576498	4577421	1
4577452	4578380	1
4578360	4579394	1
4579377	4580395	1
4580398	4581348	1
4581344	4582333	1
4582313	4583254	1
4583265	4584300	1
4587137	4588142	1
4588099	4589091	1
4592217	4593246	1
4596805	4597812	1
4597941	4598812	1
4598869	4599860	1
4599943	4600943	1
4600895	4601800	1
4601843	4602758	1
4602738	4603736	1
4608644	4609716	1
4630235	4631203	1
4631993	4632771	1
4645290	4646285	1
4646330	4647335	1
4647441	4648428	1
4648406	4649281	1
4651265	4652329	1
4652536	4653456	1
4654639	4655657	1
4655637	4656700	1
4666328	4667358	1
4667352	4668356	1
4668410	4669410	1
4669533	4670553	1
4670504	4671384	1
4671366	4672360	1
4672341	4673362	1
4673527	4674511	1
4674465	4675077	1
4675095	4675678	1
4675664	4676707	1
4676687	4677701	1
4677682	4678685	1
4678797	4679791	1
4679882	4680881	1
4680857	4681839	1
4681870	4682881	1
4682861	4683877	1
4683994	4684997	1
4683994	4686044	1
4687241	4688220	1
4688181	4689179	1
4689189	4690144	1
4690126	4690991	1
4690964	4691895	1
4698108	4699068	1
4699206	4700185	1
4700152	4701010	1
4701126	4702073	1
4702179	4703182	1
4704720	4705736	1
4705929	4706864	1
4706904	4707888	1
4707868	4708980	1
4708954	4709956	1
4709957	4710893	1
4711178	4711949	1
4712075	4713080	1
4713059	4713770	1
4713760	4714497	1
4714477	4715471	1
4715532	4716167	1
4716147	4716903	1
4717098	4718207	1
4718252	4719286	1
4719300	4720149	1
4720852	4721781	1
4722142	4723160	1
4723127	4724138	1
4724118	4725158	1
4725138	4726077	1
4726046	4727028	1
4727043	4728026	1
4728006	4728995	1
4729001	4730003	1
4730075	4730381	1
4730515	4731516	1
4731474	4732585	1
4732614	4733608	1
4733584	4734653	1
4734682	4735136	1
4735266	4735565	1
4735752	4736766	1
4736804	4737800	1
4737940	4738927	1
4739072	4740075	1
4740187	4741200	1
4741348	4742342	1
4742335	4743334	1
4743452	4744467	1
4744447	4745409	1
4745364	4746356	1
4746354	4747341	1
4747322	4748297	1
4748481	4749416	1
4749396	4750329	1
4750309	4751394	1
4751374	4752375	1
4752423	4753393	1
4753369	4754365	1
4754363	4755401	1
4755370	4756325	1
4756298	4757312	1
4757272	4758272	1
4758252	4759184	1
4759165	4760154	1
4760123	4761119	1
4761246	4762248	1
4762225	4763213	1
4763264	4764265	1
4764443	4765085	1
4765294	4766278	1
4766258	4767246	1
4767226	4768111	1
4768181	4768672	1
4768853	4769852	1
4769823	4770819	1
4770948	4771930	1
4771963	4772959	1
4773049	4774048	1
4774074	4775073	1
4775150	4776138	1
4776091	4777099	1
4777077	4778151	1
4778129	4778751	1
4778785	4779758	1
4779932	4780923	1
4780903	4781897	1
4781914	4782863	1
4782830	4783826	1
4783806	4784820	1
4784854	4785824	1
4785921	4786936	1
4788488	4789216	1
4789202	4790071	1
4790229	4790535	1
4808458	4810733	1
4810900	4811859	1
4811837	4812839	1
4812852	4813893	1
4813869	4814831	1
4814810	4815807	1
4815787	4816872	1
[truncated: 650 more rows]
